# Supplementary material for: Long-term outcomes of the largest (29) Epic Supra aortic valve bioprosthesis: comparing recommended with upsizing implantation
Source: Interdiscip Cardiovasc Thorac Surg. 2024 Mar 5;40(3):ivaf050. doi: 10.1093/icvts/ivaf050 (PMC11928935; doi:10.1093/icvts/ivaf050)
Supplement: ivaf050_Supplementary_Data [file ivaf050_supplementary_data.zip]

Archive with 3 entries (3 files):
- SuppFig1.TIF
- SuppFig2.TIF
- Supplemental Material_20012024.docx
